# Supplementary material for: The Electronic Property Differences between dA::dG and dA::dGoxo. A Theoretical Approach
Source: Molecules. 2020 Aug 23;25(17):3828. doi: 10.3390/molecules25173828 (PMC7503971; doi:10.3390/molecules25173828)
Supplement: Supplementary file 1 [file molecules-25-03828-s001.zip]

Archive with 3 entries (3 files):
- Fig S1.pdf
- Table S1.pdf
- Table S2.pdf
